# Supplementary material for: ESR1 Variants and Subcontinental Genomic Ancestry: Insights from the 1000 Genomes Project and Native American Populations
Source: Clin Pharmacol Ther. 2025 Apr 17;118(1):232–41. doi: 10.1002/cpt.3681 (PMC12166263; doi:10.1002/cpt.3681)
Supplement: Supplementary file 1 — Data S1 [file CPT-118-232-s002.xlsx]

## Sheet: Planilha1
Supplementary material 1. Percentage of each component/ancestry for the 33 included populations.
POP	A-NAT	C-NAT	E-AFR	W-AFR	N-EUR	S-EUR	SAS	E-EAS	W-EAS
LWK	0.000012	0.000011	0.944494	0.004912	1e-05	0.037419	0.011961	0.00032	0.000862
ESN	0.000011	0.000011	0.764106	0.235822	1e-05	0.00001	0.00001	0.00001	0.00001
YRI	0.000011	0.000011	0.709868	0.289922	1e-05	0.000148	0.00001	0.00001	0.00001
MSL	0.000011	0.00001	0.289141	0.710733	1e-05	0.000064	0.000011	0.00001	0.00001
GWD	0.00001	0.000011	0.040596	0.950029	1.1e-05	0.009245	0.000078	0.00001	0.00001
ACB	0.000257	0.000314	0.560365	0.322854	0.036169	0.073363	0.004819	0.000117	0.001741
ASW	0.003035	0.023383	0.466668	0.287064	0.06542	0.130295	0.016767	0.004362	0.003007
CLM	0.00767	0.251119	0.039134	0.042193	0.008944	0.632683	0.002381	0.012489	0.003387
MXL	0.034731	0.41747	0.016612	0.024632	0.020302	0.434446	0.008588	0.03752	0.005698
PUR	0.001123	0.134898	0.063223	0.076326	0.010192	0.69982	0.00352	0.007368	0.003528
PEL	0.270326	0.484166	0.01749	0.010206	0.00635	0.190132	0.002423	0.009862	0.009046
TSI	0.000052	0.00001	0.000618	0.000392	0.021007	0.94284	0.034197	0.000479	0.000405
IBS	0.000115	0.000187	0.004618	0.00886	0.081328	0.899886	0.003217	0.000903	0.000887
GBR	0.000025	0.000026	0.00001	0.00001	0.33429	0.665551	0.000067	0.00001	0.00001
CEU	0.000024	0.000011	0.00001	0.00001	0.339374	0.659526	0.000964	0.000052	0.000029
FIN	0.000088	0.000156	0.000077	6.9e-05	0.907831	0.080896	0.000695	0.009136	0.001052
PJL	0.002355	0.001429	0.000152	0.00001	0.082145	0.142379	0.758945	0.004578	0.008007
GIH	0.00035	0.000851	0.00001	0.00001	0.068503	0.08513	0.84401	0.000479	0.000658
ITU	0.000324	0.000144	0.000015	0.000043	0.019822	0.047927	0.915991	0.003842	0.011892
STU	0.000143	0.000148	0.000068	0.000041	0.018608	0.042038	0.912723	0.007892	0.018339
BEB	0.00125	0.00212	0.00001	0.000025	0.051141	0.031148	0.795035	0.030142	0.08913
CDX	0.000083	0.000016	0.00001	0.00001	0.00001	0.00001	0.000512	0.013822	0.985528
KHV	0.000325	0.000305	0.00001	0.00001	0.000552	0.00089	0.021724	0.090554	0.885629
CHS	0.000056	0.000029	0.00001	0.00001	0.00001	0.000099	0.000093	0.381901	0.617792
CHB	0.000858	0.001634	0.00001	0.00001	0.003123	0.00182	0.000702	0.566438	0.425405
JPT	0.00002	0.00001	0.00001	0.00001	0.00001	0.00001	0.00001	0.987822	0.012098
CHOPCCAS	0.743939	0.25205	0.00001	0.00001	0.001436	0.002524	0.00001	0.00001	0.00001
CUSCO	0.549635	0.264723	0.009405	0.009707	0.004942	0.155358	0.004491	0.000461	0.001278
IQUITOS	0.126883	0.706121	0.005711	0.008049	0.00229	0.13734	0.004675	0.005572	0.003359
MATZES	0.000928	0.999002	0.00001	0.00001	0.00001	0.00001	0.00001	0.00001	0.00001
MOCHES	0.027059	0.94773	0.002363	0.002225	0.002739	0.017352	0.000084	0.00001	0.000437
TRUJILLO	0.222702	0.635745	0.015781	0.010981	0.012389	0.091603	0.00371	0.001248	0.00584
UROS	0.946219	0.048967	0.00001	0.00001	0.000568	0.004026	0.00001	0.000167	0.000022
W-AFR: West-African; E-AFR: East-African; S-EUR: South-European; N-EUR: North-European; C-NAT: Coast/Amazonian Native-american; A-NAT: Andean Native-american; SAS: South-Asian;W-EAS: West-Asian; E-EAS: East-Asian; LWK: Luhya from Kenya; ESN: Esan from Nigeria; YRI: Yoruba from Nigeria; MSL: Mende from Sierra Leone; GWD: Mandika from Gambia; ACB: Afro-Caribbeans from Barbados; ASW: Individuals wit…
