# Supplementary material for: ESR1 Variants and Subcontinental Genomic Ancestry: Insights from the 1000 Genomes Project and Native American Populations
Source: Clin Pharmacol Ther. 2025 Apr 17;118(1):232–41. doi: 10.1002/cpt.3681 (PMC12166263; doi:10.1002/cpt.3681)
Supplement: Supplementary file 2 — Data S2 [file CPT-118-232-s001.xlsx]

## Sheet: Planilha1
Supplementary material 2. Table with p-values (significant - <0.01), linear regression between the analyzed variants and the nine ancestry components.
SNP	Ancestry	Beta	p_adj	R_sqr_ajustado
rs974276.G	EAFR	0.415315	0.00173899	0.345256
rs974276.G	C-NAT	-0.362603	0.00315137	0.320913
rs9479119.T	C-NAT	-0.158899	0.00496273	0.301796
rs9397459.A	WAFR	0.175763	8.31414e-06	0.530851
rs9397459.A	EAFR	0.133594	0.000144084	0.438946
rs9341068.G	EAFR	0.0357745	1.59163e-05	0.511279
rs9341068.G	WAFR	0.035004	0.0027202	0.32701
rs9341066.A	A-NAT	0.116453	0.0032191	0.320028
rs9341017.G	SEUR	0.0261427	0.000376467	0.404375
rs9341016.C	SAS	0.158822	2.98601e-05	0.491576
rs9340974.C	EAFR	0.137188	3.93922e-10	0.75081
rs9340974.C	WAFR	0.129952	9.6399e-05	0.452852
rs9340973.G	WAFR	0.0438852	2.31299e-16	0.900735
rs9340972.A	EAFR	0.12139	1.02783e-07	0.644728
rs9340972.A	WAFR	0.121066	0.000172343	0.432644
rs9340971.G	WAFR	0.237007	6.3973e-11	0.778157
rs9340971.G	EAFR	0.146366	0.000278586	0.415419
rs9340848.A	EAFR	0.0636981	1.07147e-06	0.587787
rs9340846.A	EAFR	0.0434242	1.27844e-06	0.583155
rs9340844.A	EASW	0.0895517	4.12732e-05	0.481147
rs9340844.A	EASE	0.103263	0.000352277	0.406827
rs9340805.G	NEUR	0.0209023	0.00112129	0.362727
rs9340804.T	EAFR	0.0462011	9.08073e-09	0.695559
rs9340799.G	SAS	0.167527	0.00817968	0.280237
rs9340773.A	SAS	0.0625808	7.48998e-17	0.907679
rs9340772.T	WAFR	0.103548	2.37909e-18	0.926056
rs9322354.G	EAFR	0.415315	0.00173899	0.345256
rs9322354.G	C-NAT	-0.362603	0.00315137	0.320913
rs867240.G	WAFR	0.196856	2.84114e-08	0.672621
rs867240.G	EAFR	0.151513	1.90258e-06	0.572542
rs867239.G	C-NAT	0.347967	0.000151097	0.43728
rs79415092.T	EASW	0.0107598	8.2015e-12	0.805499
rs78574022.A	EAFR	0.0115685	4.58366e-06	0.548135
rs75311867.CAA	C-NAT	-0.5143	0.00053566	0.391195
rs75311867.CAA	A-NAT	-0.624477	0.00130085	0.35686
rs746432.C	NEUR	0.17459	7.64138e-07	0.596514
rs746432.C	SEUR	0.0746065	0.00689322	0.287681
rs74426520.T	EAFR	0.0190317	3.15111e-08	0.670456
rs74426520.T	WAFR	0.0161161	0.00357637	0.315633
rs73780865.G	EAFR	0.0777349	1.17853e-06	0.585295
rs6914438.T	SEUR	-0.352654	0.000192075	0.428798
rs6914438.T	NEUR	-0.479784	0.00942961	0.274002
rs6557169.C	C-NAT	-0.795246	0.00026603	0.417094
rs6557169.C	A-NAT	-0.92359	0.00172834	0.345503
rs4870061.C	C-NAT	-0.780634	0.000177314	0.431638
rs4870061.C	A-NAT	-0.904707	0.00132649	0.356085
rs3757323.C	SEUR	0.453465	2.57639e-07	0.623383
rs3757323.C	NEUR	0.539158	0.00513201	0.300366
rs3756933.C	EAFR	-0.0790559	0.00583051	0.294903
rs35630684.T	EAFR	0.0233531	1.01523e-08	0.693387
rs35151682.G	NEUR	0.0517146	1.38855e-09	0.729927
rs34788032.G	SEUR	0.0067431	0.000178658	0.43137
rs33979243.T	WAFR	0.0247171	1.21624e-12	0.827897
rs33979243.T	EAFR	0.0124224	0.00777711	0.282439
rs2813558.A	EAFR	0.176016	0.00169743	0.34623
rs2813543.G	C-NAT	-0.940397	2.26477e-05	0.500325
rs2813543.G	A-NAT	-1.08559	0.000322314	0.410095
rs2295191.T	EASE	0.129681	0.000368378	0.405178
rs2295191.T	EASW	0.0969933	0.00161633	0.348197
rs2295190.T	NEUR	0.23302	2.56489e-06	0.564397
rs2273207.G	EASW	0.324802	9.92547e-06	0.525588
rs2273206.T	EAFR	0.415023	0.00175657	0.344851
rs2273206.T	C-NAT	-0.362912	0.00309719	0.321634
rs2250122.T	WAFR	-0.34837	0.00101936	0.366465
rs2250122.T	EAFR	-0.286847	0.00122328	0.359294
rs2234693.C	C-NAT	-0.335864	1.34589e-05	0.516407
rs2234693.C	EAFR	0.304905	0.00217537	0.33618
rs2228480.A	C-NAT	0.171767	0.000629942	0.385048
rs2207396.A	C-NAT	-0.300645	2.51629e-05	0.497009
rs2207396.A	A-NAT	-0.330065	0.0010492	0.365336
rs2207396.A	SAS	0.21824	0.00654098	0.28995
rs201145204.T	WAFR	0.0068526	0.00259337	0.328978
rs200880341.C	EASE	0.00347771	0.00280017	0.325813
rs185732707.C	EAFR	0.0115685	4.58366e-06	0.548135
rs185717042.G	EAFR	0.0121752	1.36024e-11	0.799092
rs150547091.A	SAS	0.00616413	5.97678e-09	0.703568
rs148633135.C	WAFR	0.0315688	3.85422e-10	0.751157
rs148633135.C	EAFR	0.0180794	0.00198453	0.339915
rs144000393.G	SAS	0.0798982	0.00049406	0.39424
rs144000393.G	C-NAT	-0.0753619	0.00566022	0.296175
rs139960913.T	NEUR	0.00586999	0.000121806	0.444798
rs139740651.C	EAFR	0.0054766	0.000292816	0.413605
rs139548761.G	EAFR	0.00446145	0.000533232	0.391367
rs139548761.G	WAFR	0.00466971	0.00681803	0.288156
rs13203975.A	C-NAT	-0.288131	0.000792208	0.376261
rs12681.T	EAFR	0.176016	0.00169743	0.34623
rs117509702.G	NEUR	0.0349802	0.000264116	0.417356
rs116356962.T	EAFR	0.0410536	7.19337e-10	0.741035
rs114141096.C	EAFR	0.0200902	1.08636e-06	0.587427
rs111825996.AGGAG	WAFR	0.377889	0.008021	0.281092
rs55740371.AT	SEUR	0.438864	0.000545421	0.390513
rs55740371.AT	C-NAT	-0.40814	0.00249844	0.330512
rs55740371.AT	A-NAT	-0.48207	0.00764674	0.283175
rs536991801;rs71660056.CT	C-NAT	-0.430404	0.000378655	0.40416
rs536991801;rs71660056.C	EASE	0.315105	0.00267223	0.327744
rs536991801;rs71660056.CT	EAFR	0.422748	0.00401237	0.310801
rs536991801;rs71660056.CT	A-NAT	-0.479613	0.00454852	0.3055
rs536991801;rs71660056.C	EASW	0.238179	0.00691764	0.287528
rs4986934.C	C-NAT	-1.05241	1.00078e-05	0.525341
rs4986934.C	A-NAT	-1.21306	0.000188459	0.429474
rs1801132.C	C-NAT	-0.768827	0.000309109	0.411627
rs1801132.C	A-NAT	-0.895349	0.00184123	0.34295
